# Supplementary material for: The Role of Lung Ultrasound Monitoring in Early Detection of Ventilator-Associated Pneumonia in COVID-19 Patients: A Retrospective Observational Study
Source: J Clin Med. 2022 May 26;11(11):3001. doi: 10.3390/jcm11113001 (PMC9181291; doi:10.3390/jcm11113001)
Supplement: Supplementary file 1 [file jcm-11-03001-s001.zip]

Archive with 1 entries (1 files):
- jcm-1699938-supplementary.mp4
